# Supplementary material for: Preclinical Head and Neck Squamous Cell Carcinoma Models for Combined Targeted Therapy Approaches
Source: Cancers (Basel). 2022 May 18;14(10):2484. doi: 10.3390/cancers14102484 (PMC9139292; doi:10.3390/cancers14102484)
Supplement: Supplementary file 1 [file cancers-14-02484-s001.zip]

Archive with 1 entries (1 files):
- cancers-1719893-supplementary.pdf
